# Supplementary material for: Inhibition of Rab1B Impairs Trafficking and Maturation of SARS-CoV-2 Spike Protein
Source: Viruses. 2023 Mar 24;15(4):824. doi: 10.3390/v15040824 (PMC10145535; doi:10.3390/v15040824)
Supplement: Supplementary file 1 [file viruses-15-00824-s001.zip]

Archive with 1 entries (1 files):
- viruses-2208355-supplementary.pdf
